# Supplementary material for: The Evolution of Molybdenum Dependent Nitrogenase in Cyanobacteria
Source: Biology (Basel). 2021 Apr 14;10(4):329. doi: 10.3390/biology10040329 (PMC8071049; doi:10.3390/biology10040329)
Supplement: Supplementary file 1 [file biology-10-00329-s001.zip]

Archive with 20 entries (18 files):
- Figure S2a-2m/
- Figure S2a-2m/FigureS2a.pdf
- Figure S2a-2m/FigureS2b.pdf
- Figure S2a-2m/FigureS2c.pdf
- Figure S2a-2m/FigureS2d.pdf
- Figure S2a-2m/FigureS2e.pdf
- Figure S2a-2m/FigureS2f.pdf
- Figure S2a-2m/FigureS2g.pdf
- Figure S2a-2m/FigureS2h.pdf
- Figure S2a-2m/FigureS2i.pdf
- Figure S2a-2m/FigureS2j.pdf
- Figure S2a-2m/FigureS2k.pdf
- Figure S2a-2m/FigureS2l.pdf
- Figure S2a-2m/FigureS2m.pdf
- Figure S3/
- Figure S3/FigureS3a.pdf
- Figure S3/FigureS3b.pdf
- FigureS1.pdf
- TableS1.xlsx
- TableS2.xlsx
