# Supplementary material for: The Evolution of Molybdenum Dependent Nitrogenase in Cyanobacteria
Source: Biology (Basel). 2021 Apr 14;10(4):329. doi: 10.3390/biology10040329 (PMC8071049; doi:10.3390/biology10040329)
Supplement: Supplementary file 1 [file biology-10-00329-s001.zip › TableS1.xlsx]

## Sheet: Sheet1
Table S1 List of the Cyanobacteria species included in the analysis
Species	Nitrogen Fixation	Group	References
Acaryochloris marina MBIC11017
Anabaena cylindrica PCC 7122	+	1	https://doi.org/10.1007/BF02277395
Anabaena sp. 90 chromosome chANA01	+	1	https://doi.org/10.1007/BF02277395
Anabaena sp. WA102	+	1	https://doi.org/10.1007/BF02277395
Anabaena sp. YBS01	+	1	https://doi.org/10.1007/BF02277395
Anabaena variabilis ATCC 29413	+	1	https://doi.org/10.1007/BF02277395
Anabaena variabilis NIES-23	+	1	https://doi.org/10.1007/BF02277395
Anabaenopsis circularis NIES-21	+	1	https://doi.org/10.1007/BF02277395
Arthrospira platensis C1
Arthrospira platensis NIES-39
Arthrospira platensis YZ
Arthrospira sp. str. PCC 8005
Aulosira laxa NIES-50	+	1	https://mcc.nies.go.jp/strainList.do?strainId=25&strainNumberEn=NIES-50
Brasilonema octagenarum UFV-E1	+	1	https://dx.doi.org/10.7717%2Fpeerj.9158
Brasilonema sennae CENA114	+	1	https://dx.doi.org/10.7717%2Fpeerj.9158
Calothrix brevissima NIES-22	+	1	https://doi.org/10.1007/BF02277395
Calothrix parasitica NIES-267	+	1	https://doi.org/10.1007/BF02277395
Calothrix sp. 336 3	+	1	https://doi.org/10.1007/BF02277395
Calothrix sp. NIES-2098	+	1	https://doi.org/10.1007/BF02277395
Calothrix sp. NIES-2100	+	1	https://doi.org/10.1007/BF02277395
Calothrix sp. NIES-3974	+	1	https://doi.org/10.1007/BF02277395
Calothrix sp. NIES-4071	+	1	https://doi.org/10.1007/BF02277395
Calothrix sp. NIES-4101	+	1	https://doi.org/10.1007/BF02277395
Calothrix sp. NIES-4105	+	1	https://doi.org/10.1007/BF02277395
Calothrix sp. PCC 6303	+	1	https://doi.org/10.1007/BF02277395
Calothrix sp. PCC 7507	+	1	https://doi.org/10.1007/BF02277395
Candidatus Atelocyanobacterium thalassa isolate ALOHA	+	1	https://doi.org/10.1038/ismej.2014.167
Chamaesiphon minutus PCC 6605
Chondrocystis sp. NIES-4102
Chroococcidiopsis thermalis PCC 7203	+	None	https://doi.org/10.1007/BF02277395
Crinalium epipsammum PCC 9333
Cyanobacterium aponinum PCC 10605
Cyanobacterium endosymbiont of Epithemia turgida isolate EtSB Lake Yunoko	+	2	https://doi.org/10.1038/s41598-017-13578-8
Cyanobacterium endosymbiont of Rhopalodia gibberula	+	2	https://doi.org/10.1038/s41598-017-13578-8
Cyanobacterium sp. HL-69
Cyanobacterium stanieri PCC 7202
Cyanobium gracile PCC 6307
Cyanobium sp. NIES-981 strain NIES-981
Cyanothece sp. ATCC 51142	+	2	https://doi.org/10.1007/BF02277395
Cyanothece sp. PCC 7424	+	2	https://doi.org/10.1007/BF02277395
Cyanothece sp. PCC 7425	+	None	https://doi.org/10.1007/BF02277395
Cyanothece sp. PCC 7822	+	2	https://doi.org/10.1007/BF02277395
Cyanothece sp. PCC 8801	+	2	https://doi.org/10.1007/BF02277395
Cyanothece sp. PCC 8802	+	2	https://doi.org/10.1007/BF02277395
Cylindrospermum sp. NIES-4074	+	1	https://doi.org/10.1007/BF02277395
Cylindrospermum stagnale PCC 7417	+	1	https://doi.org/10.1007/BF02277395
Dactylococcopsis salina PCC 8305
Dolichospermum compactum NIES-806	+	1	https://doi.org/10.1016/j.hal.2015.10.015
Dolichospermum flos-aquae CCAP 1403 13F	+	1	https://doi.org/10.1016/j.hal.2015.10.015
Dolichospermum sp. UHCC 0315A	+	1	https://doi.org/10.1016/j.hal.2015.10.015
Euhalothece natronophila Z-M001	+	3	https://doi.org/10.1093/femsec/fiz174
Fischerella sp. NIES-3754	+	1	https://doi.org/10.1007/BF02277395
Fischerella sp. NIES-4106	+	1	https://doi.org/10.1007/BF02277395
Fremyella diplosiphon NIES-3275	+	1	https://doi.org/10.1007/BF01568814
Geitlerinema sp. PCC 7407
Geminocystis sp. NIES-3708
Geminocystis sp. NIES-3709
Gloeobacter kilaueensis JS1
Gloeobacter violaceus PCC 7421
Gloeomargarita lithophora Alchichica-D10
Halomicronema hongdechloris C2206
Halothece sp. PCC 7418	+	3	https://dx.doi.org/10.3389%2Ffmicb.2019.01903
Leptolyngbya boryana dg5	+	5	https://doi.org/10.1111/j.1574-6976.1997.tb00296.x
Leptolyngbya boryana IAM M-101	+	5	https://doi.org/10.1111/j.1574-6976.1997.tb00296.x
Leptolyngbya boryana NIES-2135	+	5	https://doi.org/10.1111/j.1574-6976.1997.tb00296.x
Leptolyngbya sp. O-77	+	4	https://doi.org/10.1111/j.1574-6976.1997.tb00296.x
Limnospira fusiformis SAG 85.79
Microcoleus sp. PCC 7113	+	None	https://doi.org/10.1111/j.1574-6976.1997.tb00296.x
Microcystis aeruginosa FD4
Microcystis aeruginosa NIES-2481
Microcystis aeruginosa NIES-2549
Microcystis aeruginosa NIES-298
Microcystis aeruginosa NIES-843
Microcystis aeruginosa PCC 7806SL
Microcystis panniformis FACHB-1757
Microcystis sp. MC19
Microcystis viridis NIES-102
Moorea producens JHB
Moorea producens PAL-8-15-08-1
Nodularia spumigena CCY9414	+	1	https://doi.org/10.1007/BF02277395
Nodularia spumigena UHCC 0039	+	1	https://doi.org/10.1007/BF02277395
Nostoc azollae 0708	+	1	https://doi.org/10.1007/BF02277395
Nostoc carneum NIES-2107	+	1	https://doi.org/10.1007/BF02277395
Nostoc commune HK-02	+	1	https://doi.org/10.1007/BF02277395
Nostoc flagelliforme CCNUN1	+	1	https://doi.org/10.1007/BF02277395
Nostoc linckia NIES-25	+	1	https://doi.org/10.1007/BF02277395
Nostoc piscinale CENA21 genome	+	1	https://doi.org/10.1007/BF02277395
Nostoc punctiforme PCC 73102	+	1	https://doi.org/10.1007/BF02277395
Nostoc sp. ATCC 53789	+	1	https://doi.org/10.1007/BF02277395
Nostoc sp. C052	+	1	https://doi.org/10.1007/BF02277395
Nostoc sp. C057 chromosome	+	1	https://doi.org/10.1007/BF02277395
Nostoc sp. CENA543	+	1	https://doi.org/10.1007/BF02277395
Nostoc sp. HK-01	+	1	https://doi.org/10.1007/BF02277395
Nostoc sp. Lobaria pulmonaria 5183	+	1	https://doi.org/10.1007/BF02277395
Nostoc sp. NIES-2111	+	1	https://doi.org/10.1007/BF02277395
Nostoc sp. NIES-3756	+	1	https://doi.org/10.1007/BF02277395
Nostoc sp. NIES-4103	+	1	https://doi.org/10.1007/BF02277395
Nostoc sp. PCC 7107	+	1	https://doi.org/10.1007/BF02277395
Nostoc sp. PCC 7120	+	1	https://doi.org/10.1007/BF02277395
Nostoc sp. PCC 7524	+	1	https://doi.org/10.1007/BF02277395
Nostoc sp. Peltigera membranacea cyanobiont N6	+	1	https://doi.org/10.1007/BF02277395
Nostoc sp. TCL240-02	+	1	https://doi.org/10.1007/BF02277395
Nostoc sp. TCL26-01	+	1	https://doi.org/10.1007/BF02277395
Nostoc sphaeroides CCNUC1 chromosome Gxm1	+	1	https://doi.org/10.1007/BF02277395
Nostocales cyanobacterium HT-58-2	+	1	https://doi.org/10.1038/srep30920
Oscillatoriales cyanobacterium JSC-12	+	None	https://doi.org/10.1101/629832
Oxynema sp. AP17
Planktothrix agardhii NIES-204
Planktothrix agardhii NIVA-CYA 126 8
Planktothrix rubescens strain PCC 7821
Pleurocapsa sp. PCC 7327	+	2	https://doi.org/10.1007/BF02277395
Prochlorococcus marinus MED4
Prochlorococcus marinus MIT9313
Prochlorococcus marinus str. AS9601
Prochlorococcus marinus str. MIT 9211
Prochlorococcus marinus str. MIT 9215
Prochlorococcus marinus str. MIT 9301
Prochlorococcus marinus str. MIT 9303
Prochlorococcus marinus str. MIT 9312
Prochlorococcus marinus str. MIT 9515
Prochlorococcus marinus str. NATL1A
Prochlorococcus marinus str. NATL2A
Prochlorococcus marinus subsp. marinus str. CCMP1375
Prochlorococcus sp. MIT 0604
Prochlorococcus sp. MIT 0801
Prochlorococcus sp. RS01
Prochlorococcus sp. RS04
Prochlorococcus sp. RS50
Raphidiopsis curvata NIES-932
Rivularia sp. PCC 7116	+	1	https://catalogue-crbip.pasteur.fr/recherche_catalogue.xhtml
Scytonema sp. HK-05	+	1	https://doi.org/10.1007/BF02277395
Scytonema sp. NIES-4073	+	1	https://doi.org/10.1007/BF02277395
Sphaerospermopsis kisseleviana NIES-73	+	1	https://doi.org/10.1007/s10750-015-2516-6
Stanieria cyanosphaera PCC 7437
Stanieria sp. NIES-3757
Synechococcus elongatus PCC 11801
Synechococcus elongatus PCC 11802
Synechococcus elongatus PCC 6301
Synechococcus elongatus PCC 7942
Synechococcus lividus PCC 6715
Synechococcus sp. CB0101
Synechococcus sp. CC9311
Synechococcus sp. CC9605
Synechococcus sp. CC9902
Synechococcus sp. JA-2-3Ba	+	None	https://doi.org/10.1093/bioinformatics/bts008
Synechococcus sp. JA-3-3Ab	+	None	https://doi.org/10.1093/bioinformatics/bts008
Synechococcus sp. KORDI-100
Synechococcus sp. KORDI-49
Synechococcus sp. KORDI-52
Synechococcus sp. RCC307
Synechococcus sp. RSCCF101
Synechococcus sp. SynAce01
Synechococcus sp. UTEX 2973
Synechococcus sp. WH 8020
Synechococcus sp. WH 8101
Synechococcus sp. WH 8102
Synechococcus sp. WH 8103
Synechococcus sp. WH 8109
Synechococcus WH7803
Synechocystis sp. CACIAM 05
Synechocystis sp. IPPAS B-1465
Synechocystis sp. PCC 6714
Synechocystis sp. PCC 6803 DNA complete genome
Synechocystis sp. PCC 6803 GT-S
Synechocystis sp. PCC 6803 substr. GT-I
Synechocystis sp. PCC 6803 substr. PCC-N
Synechocystis sp. PCC 6803 substr. PCC-P
Synechocystis sp. PCC 6803 substrain GT-G
Thermoleptolyngbya sp. PKUAC-SCTA183	+	4	https://doi.org/10.1264/jsme2.ME17015
Thermosynechococcus elongatus BP-1 DNA
Thermosynechococcus elongatus PKUAC-SCTE542
Thermosynechococcus sp. CL-1
Thermosynechococcus sp. NK55
Thermosynechococcus vulcanus NIES-2134
Tolypothrix sp. PCC 7910	+	1	https://doi.org/10.1007/bf02220788
Tolypothrix tenuis PCC 7101	+	1	https://doi.org/10.1007/bf02220788
Trichodesmium erythraeum IMS101	+	None	https://doi.org/10.1093/bioinformatics/bts008
Trichormus variabilis 0441	+	1	https://doi.org/10.1007/BF02277395
