# Supplementary material for: The Evolution of Molybdenum Dependent Nitrogenase in Cyanobacteria
Source: Biology (Basel). 2021 Apr 14;10(4):329. doi: 10.3390/biology10040329 (PMC8071049; doi:10.3390/biology10040329)
Supplement: Supplementary file 1 [file biology-10-00329-s001.zip › TableS2.xlsx]

## Sheet: Sheet1
Table S1 Map of non-isolated nif gene of diazotroph Cyanobacteria
Anabaena sp. 90 chromosome chANA01	V	Z	T	2388	B	1	S	U	H	87	D	21	K	E	N	X	2	W
Anabaena sp. WA102	K	E	N	X	2	W	40	D	9	H	105	B	1	S	U	6	V	Z	T
Anabaena variabilis ATCC 29413	B	1	S	U	H	D	12	K	1	E	N	X	2	W	18	V	Z	T	277	Z	T	B	S	U	H	D	K	1	E	X	2	W
Anabaena variabilis NIES-23	V	Z	T	20	K	1	E	N	X	2	W	17	S	U	H	D	57	B
Anabaena sp. YBS01	Z	T	B	S	U	1	H	D	K	1	E	X	2	W	335	B	1	S	U	H	D	12	K	1	E	N	X	2	W	19	V	Z	T
Aulosira laxa NIES-50	V	Z	T	B	1	S	U	H	D	K	1	E	N	X	2	W	3631	V	Z	T	16	B	22	S	U	2	H	D	K	18	E	N	X	2	W
Anabaenopsis circularis NIES-21	V	Z	T	2	B	1	S	U	1	H	D	7	K	1	E	N	X	2	W
Anabaena cylindrica PCC 7122	V	Z	T	1752	B	1	S	U	7	D	84	K	1	E	N	X	2	W	1168	H
Brasilonema octagenarum UFV-E1	K	1	E	N	X	2	W	14	B	1	S	U	1	H	D	4	V	Z	T
Brasilonema sennae CENA114	K	1	E	N	X	2	W	14	B	1	S	U	1	H	D	4	V	Z	T
Calothrix sp. NIES-3974	B	1	S	U	H	D	10	K	22	E	N	1	X	2	W	1295	V	Z	T
Calothrix brevissima NIES-22	V	Z	T	820	E	N	X	2	W	91	K	16	S	U	1	H	D	10	B	12	B	1	S	U	H	D	K	E	X	2	W	3	V	Z	T
Calothrix sp. 336 3	B	1	S	U	H	D	K	1	E	N	X	2	W	6	V	Z	T
Calothrix parasitica NIES-267	V	Z	T	1	B	7	S	U	3	H	D	43	K	38	E	N	X	2	W
Calothrix sp. NIES-2098	E	N	X	2	W	327	S	U	1	H	D	K	69	B	128	V	Z	T	663	B	1	S	U	H	D	K	1	E	X	2	W	5	V	Z	T
Candidatus Atelocyanobacterium thalassa isolate ALOHA	V	Z	T	1	B	S	U	H	D	K	E	N	X	1	W
Calothrix sp. NIES-2100	V	Z	T	B	S	U	H	D	K	1	E	X	2	W	3138	B	1	S	U	1	H	D	13	K	51	E	N	X	2	W	2843	V	Z	T
Cyanobacterium endosymbiont of Rhopalodia gibberula	V	Z	T	5	B	1	S	U	H	D	K	E	N	X	2	W
Cyanobacterium endosymbiont of Epithemia turgida isolate EtSB Lake Yunoko	E	N	X	2	W	14	B	1	S	1	H	D	K	3	V	Z	T
Calothrix sp. NIES-4101	V	Z	T	2646	E	N	X	2	W	11	K	220	D	5	B	28	H	48	S	U
Calothrix sp. PCC 6303	N	X	2	W	14	K	E	12	D	132	B	1	S	U	H	742	V	Z	T
Calothrix sp. NIES-4071	E	N	X	2	W	29	D	K	28	H	7	B	1	S	U	2828	V	Z	T
Chroococcidiopsis thermalis PCC 7203	B	1	S	U	H	D	K	1	E	X	2	W	9	V	Z	T
Cyanothece sp. ATCC 51142	V	Z	T	2	B	2	S	U	H	D	K	1	E	N	X	2	W
Calothrix sp. PCC 7507	V	Z	T	21	B	1	S	U	1	H	D	21	K	1	E	N	X	2	W
Calothrix sp. NIES-4105	E	N	X	2	W	28	D	K	28	H	7	B	1	S	U	2830	V	Z	T
Cyanothece sp. PCC 7424	B	1	S	U	H	D	K	E	N	1	X	2	W	13	V	Z	T
Cyanothece sp. PCC 7425	B	S	U	H	D	K	V	Z	T	2372	E	N	X	2	W
Cyanothece sp. PCC 8801	V	Z	T	2	B	2	S	U	H	D	K	E	N	X	2	W
Cyanothece sp. PCC 8802	V	Z	T	2	B	2	S	U	H	D	K	E	N	X	2	W
Cyanothece sp. PCC 7822	V	Z	T	4	B	1	S	U	H	D	K	E	N	1	X	2	W
Dolichospermum compactum NIES-806	K	E	N	X	2	W	62	H	D	4	B	1	S	U	10	V	Z	T
Cylindrospermum sp. NIES-4074	K	1	E	N	X	2	W	49	H	D	4	B	1	S	U	19	V	Z	T
Dolichospermum flos-aquae CCAP 1403 13F	B	1	S	U	33	D	27	K	E	N	X	2	W	3512	V	Z	T
Dolichospermum sp. UHCC 0315A	K	E	N	X	2	W	28	H	D	21	B	1	S	U	2713	V	Z	T
Euhalothece natronophila Z-M001	V	T	4	B	1	S	U	H	D	1	K	Z	E	N	X	1	W
Cylindrospermum stagnale PCC 7417	V	Z	T	5	B	1	S	U	1	H	D	17	K	1	E	N	X	2	W
Fischerella sp. NIES-3754	B	1	S	U	H	D	K	1	E	N	X	2	W	1022	V	Z	T
Fischerella sp. NIES-4106	E	N	X	2	W	101	H	D	K	22	B	1	S	U	2276	V	Z	T
Halothece sp. PCC 7418	V	T	8	B	1	S	U	H	D	K	Z	E	N	X	2	W
Leptolyngbya boryana dg5	B	1	S	U	H	D	K	V	Z	T	5	E	N	X	2	W
Leptolyngbya boryana IAM M-101	B	1	S	U	H	D	K	V	Z	T	5	E	N	X	2	W
Leptolyngbya boryana NIES-2135	E	N	X	2	W	9	B	1	S	U	H	D	K	V	Z	T
Nodularia spumigena UHCC 0039	B	1	S	U	8	H	D	K	1	E	N	X	2	W	158	V
Fremyella diplosiphon NIES-3275	V	Z	T	26	B	25	S	U	2	H	26	D	24	K	20	E	N	X	2	W
Leptolyngbya sp. O-77	B	1	S	U	H	D	K	Z	1	E	N	X	2	V	T	13	W
Nodularia spumigena CCY9414	V	Z	T	5	B	2	S	U	6	H	D	2	K	1	E	N	X	2	W
Nostoc azollae 0708	B	1	S	U	H	D	K	1	E	N	X	2	W	12	V	Z	T
Microcoleus sp. PCC 7113	B	S	U	H	D	K	1	E	N	X	2	W	10	V	Z	T
Nostoc sp. PCC 7524	E	N	X	2	W	28	D	3	S	U	7	B	3851	V	Z	T	273	H
Nostoc commune HK-02	K	1	E	N	X	2	W	33	B	1	S	U	2	H	D	30	V	Z	T
Nostocales cyanobacterium HT-58-2	K	1	E	N	X	2	W	78	B	1	S	U	H	D	4	V	Z	T
Nostoc carneum NIES-2107	E	N	X	2	W	18	K	46	H	D	30	S	U	36	B	18	V	Z	T	3092	V	Z	T	B	1	S	U	H	D	K	1	E	N	X	2	W
Nostoc linckia NIES-25	V	Z	T	18	B	1	S	U	1	H	D	26	K	1	E	N	X	2	W
Nostoc piscinale CENA21 genome	S	U	H	D	K	E	N	X	1	W	17	B	811	V	Z	T
Nostoc flagelliforme CCNUN1	V	Z	T	21	B	2	S	U	2	H	D	31	K	1	E	N	X	2	W
Nostoc punctiforme PCC 73102	D	K	1	E	N	X	2	W	26	B	1	S	U	1	H	8	V	Z	T
Nostoc sp. C052	V	Z	T	17	B	1	S	U	1	H	D	28	K	1	E	N	X	2	W
Nostoc sp. NIES-2111	V	Z	T	35	B	13	S	U	H	D	15	K	1	E	N	X	2	W
Nostoc sp. C057 chromosome	K	1	E	N	X	2	W	32	B	1	S	U	1	H	D	12	V	Z	T
Nostoc sp. TCL26-01	V	Z	T	2864	K	1	E	N	X	2	W	51	B	1	S	U	H	D
Nostoc sp. TCL240-02	B	1	S	U	1	H	D	K	1	E	N	X	2	W	16	V	Z	T
Nostoc sp. NIES-3756	K	1	E	N	X	2	W	18	S	U	H	D	18	B	26	V	Z	T
Nostoc sp. Lobaria pulmonaria 5183	D	K	1	E	N	X	2	W	22	B	1	S	U	1	H	411	V	Z	T
Nostoc sp. NIES-4103	K	1	E	N	X	2	W	19	H	D	1	S	U	21	B	14	V	Z	T
Nostoc sp. CENA543	V	Z	T	12	B	1	S	U	10	D	23	K	1	E	N	X	2	W
Nostoc sp. ATCC 53789	V	Z	T	4	B	1	S	U	1	H	D	21	K	1	E	N	X	2	W
Nostoc sp. PCC 7120	V	Z	T	19	D	K	1	E	N	X	2	W	17	S	U	H	57	B
Nostoc sp. PCC 7107	V	Z	T	B	36	S	U	1	H	D	6	K	1	E	N	X	2	W
Nostoc sphaeroides CCNUC1 chromosome Gxm1	V	Z	T	32	B	1	S	U	2	H	D	27	K	3	E	N	X	2	W
Nostoc sp. HK-01	S	U	1	H	D	K	1	E	N	X	2	W	44	B	17	V	Z	T
Oscillatoriales cyanobacterium JSC-12	V	Z	T	2	B	1	S	U	H	D	K	1	E	N	X	2	W
Synechococcus sp. JA-2-3Ba	E	N	X	2	W	4	B	1	S	U	H	D	K	V	1	Z	T
Pleurocapsa sp. PCC 7327	V	Z	T	4	B	1	S	U	H	D	K	1	E	N	X	2	W
Nostoc sp. Peltigera membranacea cyanobiont N6	V	Z	T	17	B	28	S	U	1	H	D	32	K	1	E	N	X	2	W
Sphaerospermopsis kisseleviana NIES-73	K	1	E	N	X	2	W	26	H	D	4	B	1	S	U	22	V	Z	T
Synechococcus sp. JA-3-3Ab	V	Z	T	3	B	1	S	U	H	D	K	4	E	N	X	2	W
Rivularia sp. PCC 7116	E	N	X	2	W	63	K	27	D	39	S	U	1	H	11	V	Z	T
Scytonema sp. NIES-4073	V	Z	T	1	B	1	S	U	1	H	D	22	K	1	E	N	X	2	W
Scytonema sp. HK-05	K	1	E	N	X	2	W	26	B	1	S	U	1	H	D	9	V	Z	T
Thermoleptolyngbya sp. PKUAC-SCTA183	B	1	S	U	H	D	K	Z	1	E	X	2	V	T
Trichodesmium erythraeum IMS101	Z	T	12	B	S	U	H	D	K	E	X	1	W
Tolypothrix sp. PCC 7910	E	415	N	X	2	W	18	K	23	S	U	1	H	D	28	B	16	V	Z	T
Trichormus variabilis 0441	Z	T	B	S	U	1	H	D	K	1	E	X	2	W	4845	B	1	S	U	H	D	12	K	1	E	N	X	2	W	19	V	Z	T
Tolypothrix tenuis PCC 7101	B	1	S	U	H	D	K	1	E	N	X	2	W	17	V	Z	T	2856	E	N	X	2	W	20	S	U	2	H	D	K	21	B	18	V	Z	T
